# Supplementary material for: Multifaceted Integrated Analysis of CDK1 and TOP2A Signaling Pathways for Multi-Target Therapeutic Intervention in Epithelial Ovarian Cancer
Source: Int J Mol Sci. 2026 Jun 10;27(12):5264. doi: 10.3390/ijms27125264 (PMC13300235; doi:10.3390/ijms27125264)
Supplement: Supplementary file 1 [file ijms-27-05264-s001.zip]

Archive with 1 entries (1 files):
- ijms-4307879-supplementary.pdf
